# Supplementary material for: Microbial experience through housing in a farmyard-type environment alters intestinal barrier properties in mouse colons
Source: Sci Rep. 2023 Aug 22;13:13701. doi: 10.1038/s41598-023-40640-5 (PMC10444815; doi:10.1038/s41598-023-40640-5)
Supplement: Supplementary file 3 — Supplementary Information 3. [file 41598_2023_40640_MOESM3_ESM.xlsx]

## Sheet: Query details
GO-enrichment of the DEGs upregulated in Lab vs. Fer against background list of expressed genes
Query:	DE genes Lab vs. Fer. Upregulated in Lab. 5 genes
Gackground:	list of expressed genes (at least one read detected). 18799 genes.
Analysis settings:
data sources:	GO:MF, GO:CC, GO:BP, KEGG, Reactome, WikiPathways
No electronic GO annotations
Benjamini-Hochberg FDR correction
Analysis link:
https://biit.cs.ut.ee/gplink/l/hLkRUkB9SR

## Sheet: DEGs
Gm1574
Klk1b5
Zfp28
Insl5
Sult1a1

## Sheet: Background
Xkr4
Rp1
Sox17
Mrpl15
Lypla1
Tcea1
Gm6104
Rgs20
Atp6v1h
Oprk1
Npbwr1
Rb1cc1
4732440D04Rik
Fam150a
St18
Pcmtd1
Gm9826
Sntg1
Rrs1
Adhfe1
2610203C22Rik
3110035E14Rik
Mybl1
Vcpip1
Sgk3
Gm6195
6030422M02Rik
Gm10567
Ppp1r42
Cops5
Cspp1
Arfgef1
Cpa6
Prex2
A830018L16Rik
Sulf1
Slco5a1
Prdm14
Ncoa2
Tram1
Lactb2
Xkr9
Eya1
Msc
Trpa1
Kcnb2
Terf1
Gm106
4930444P10Rik
Rpl7
Rdh10
Stau2
Ube2w
Tceb1
Tmem70
Ly96
Jph1
Gdap1
Pi15
Crispld1
Pkhd1
Il17a
Il17f
Mcm3
Paqr8
Efhc1
Tram2
Tmem14a
Gsta3
AC163025.1
Khdc1a
Khdc1c
Khdc1b
Kcnq5
Ogfrl1
B3gat2
Smap1
1110058L19Rik
Fam135a
Col9a1
Col19a1
Gm10222
Lmbrd1
Bai3
Gm9884
4931408C20Rik
Phf3
Ptp4a1
Gm5699
4931428L18Rik
Lgsn
Gm10307
Khdrbs2
Gm5415
Prim2
1700001G17Rik
Rab23
Bag2
Zfp451
Bend6
Dst
Ccdc115
Imp4
Ptpn18
Fam123c
C230030N03Rik
Arhgef4
Fam168b
Plekhb2
Hs6st1
Uggt1
Neurl3
Arid5a
Kansl3
Lman2l
Cnnm4
Cnnm3
Ankrd23
Ankrd39
Sema4c
D430040D24Rik
Fam178b
Cox5b
Actr1b
Zap70
Tmem131
Rpl12-ps1
Vwa3b
Vwa3b
Cnga3
Inpp4a
6330578E17Rik
Unc50
Mgat4a
2010300C02Rik
4930556I23Rik
Tsga10
Lipt1
Mitd1
Mrpl30
Txndc9
Eif5b
Rev1
Aff3
Lonrf2
Chst10
Nms
Pdcl3
Npas2
Rpl31
Tbc1d8
D1Bwg0212e
Gm15832
Rnf149
Creg2
Map4k4
Il1r2
Il1r1
Il1rl2
Il1rl1
Il18r1
Il18rap
Slc9a4
Slc9a2
Mfsd9
Tmem182
2610017I09Rik
2610017I09Rik
Pou3f3
Mrps9
Tgfbrap1
8430432A02Rik
AI597479
Fhl2
Nck2
1500015O10Rik
Uxs1
Tpp2
A530098C11Rik
Gm8251
1700029F09Rik
Kdelc1
Bivm
Ercc5
Gulp1
Col3a1
Col5a2
Wdr75
Slc40a1
Gm4776
Dnahc7b
Slc39a10
C230029F24Rik
Tmeff2
Sdpr
Obfc2a
Myo1b
Gm8420
Stat4
Gm3940
Stat1
Gls
Nab1
Tmem194b
Mfsd6
Inpp1
Hibch
1700019D03Rik
1700019A02Rik
Pms1
Ormdl1
Osgepl1
Asnsd1
Dnahc7a
Stk17b
Hecw2
Ccdc150
Gtf3c3
Pgap1
Ankrd44
Sf3b1
Coq10b
Hspd1
Hspe1
Mob4
Rftn2
2002-03-01
Boll
Plcl1
Satb2
9130024F11Rik
1700066M21Rik
1110034B05Rik
9430016H08Rik
Spats2l
Kctd18
Sgol2
Aox1
Aox3
Gm15759
Aox3l1
Bzw1
Clk1
Ppil3
Nif3l1
Orc2
Gm15834
Fam126b
Ndufb3
Gm10068
Als2cr12
Cflar
Casp8
Trak2
Stradb
Tmem237
Mpp4
Als2
Cdk15
Fzd7
Gm973
Sumo1
Nop58
Bmpr2
Fam117b
Ica1l
Wdr12
Carf
Nbeal1
Cyp20a1
Abi2
Raph1
Cd28
Ctla4
9530026F06Rik
Pard3b
Gm11610
Nrp2
Ino80d
Gm11602
Ndufs1
Eef1b2
Gpr1
Zdbf2
Adam23
Mdh1b
Fastkd2
Gm13749
Klf7
Creb1
Mettl21a
2810408I11Rik
Ccnyl1
Fzd5
Plekhm3
Akr1cl
D630023F18Rik
Idh1
Pikfyve
Mtap2
Unc80
Rpe
Kansl1l
Acadl
Myl1
Lancl1
Cps1
Ikzf2
Spag16
Bard1
Abca12
Atic
Fn1
Apol7d
Mreg
Pecr
Tmem169
Xrcc5
March4
Smarcal1
Ankar
Rpl37a
Igfbp2
Igfbp5
Tns1
Arpc2
Gpbar1
Aamp
Pnkd
Tmbim1
Gm216
Slc11a1
Ctdsp1
Vil1
Usp37
Rqcd1
Plcd4
Zfp142
Bcs1l
Rnf25
Stk36
Ttll4
Cyp27a1
Prkag3
Wnt6
Wnt10a
Cdk5r2
Fev
Cryba2
Ccdc108
Gm15841
Ihh
Nhej1
Slc23a3
1810031K17Rik
Fam134a
Zfand2b
Abcb6
Atg9a
Ankzf1
Glb1l
Stk16
Tuba4a
AC166150.1
Dnajb2
Ptprn
Resp18
Dnpep
Des
Gm15179
Speg
Gmppa
Accn4
Chpf
Obsl1
Tmem198
Inha
Stk11ip
Slc4a3
Epha4
Sgpp2
Farsb
Mogat1
Acsl3
Utp14b
Kcne4
Gm5830
Scg2
Ap1s3
Wdfy1
Mrpl44
Serpine2
Gm5529
Fam124b
Cul3
Gm6189
Dock10
9430031J16Rik
Irs1
Gm9747
Rhbdd1
Col4a4
Col4a3
Mff
Tm4sf20
Agfg1
Slc19a3
Ccl20
Wdr69
Sphkap
Pid1
Dner
Trip12
Fbxo36
C130026I21Rik
A530032D15Rik
A530040E14Rik
Gm16092
Sp110
Sp140
Gm17017
Sp100
A630001G21Rik
Cab39
Itm2c
4933407L21Rik
Gpr55
2810459M11Rik
Psmd1
Htr2b
RP24-308M3.1
Armc9
Gm16341
B3gnt7
Gm5258
Ncl
C130036L24Rik
Nmur1
Ptma
Pde6d
Cops7b
Nppc
Dis3l2
Alppl2
Alpi
Eif4e2
Efhd1
Gigyf2
Kcnj13
Ngef
Neu2
Inpp5d
Atg16l1
Sag
Dgkd
Usp40
Ugt1a10
Gm20528
Ugt1a9
Ugt1a8
Ugt1a7c
Ugt1a6b
Ugt1a6a
Ugt1a5
Ugt1a2
Dnajb3
Ugt1a1
Heatr7b1
Hjurp
Arl4c
Sh3bp4
Agap1
Cxcr7
Cops8
Col6a3
Mlph
Prlh
Rab17
Lrrfip1
Rbm44
Ramp1
Ube2f
Scly
Espnl
Klhl30
Fam132b
Ilkap
Hes6
Per2
Traf3ip1
Asb1
Twist2
Hdac4
Hdac4
Ndufa10
Myeov2
Otos
Gpc1
Ankmy1
Dusp28
Rnpepl1
Capn10
Gpr35
Aqp12
Kif1a
Agxt
2310007B03Rik
E030010N08Rik
Sned1
Mterfd2
Pask
Ppp1r7
Ano7
Hdlbp
Gm17415
2002-09-01
Farp2
Stk25
Bok
Thap4
Atg4b
Dtymk
Ing5
D2hgdh
Gal3st2
Gm9994
Gm6086
Neu4
Pdcd1
Fam174a
St8sia4
Slco4c1
Gm6430
D1Ertd622e
Ppip5k2
Gin1
Pam
B230216N24Rik
Cntnap5b
Rnf152
Pign
2310035C23Rik
Tnfrsf11a
Zcchc2
Phlpp1
Bcl2
Kdsr
Vps4b
Serpinb5
Serpinb12
Serpinb13
Serpinb7
Serpinb2
Serpinb8
Cdh7
Cdh19
Dsel
Cntnap5a
Tsn
Mki67ip
Clasp1
Tfcp2l1
Gli2
Inhbb
Ralb
Epb4.1l5
Ptpn4
Tmem177
Tmem37
Dbi
3110009E18Rik
Steap3
Marco
En1
Insig2
Ccdc93
Ddx18
Dpp10
Actr3
Slc35f5
Gpr39
Lypd1
Nckap5
Mgat5
Tmem163
Ccnt2
Ysk4
Rab3gap1
Zranb3
R3hdm1
Ubxn4
Lct
Mcm6
Dars
Cxcr4
Thsd7b
Daf2
Gm15674
Gm15675
Cd55
C4bp
Pfkfb2
Yod1
AA986860
Fcamr
Gm15848
Pigr
Faim3
Il10
Mapkapk2
Dyrk3
Eif2d
Rassf5
Ikbke
Srgap2
Fam72a
Avpr1b
AC120217.1
Ctse
5430435G22Rik
Slc26a9
Pm20d1
Slc41a1
Rab7l1
Nucks1
Slc45a3
Elk4
Mfsd4
Cdk18
Klhdc8a
Nuak2
Tmcc2
Dstyk
Rbbp5
Tmem81
Cntn2
Nfasc
Lrrn2
Mdm4
Pik3c2b
Ppp1r15b
Plekha6
Golt1a
Kiss1
Ren1
Etnk2
Sox13
Snrpe
Zc3h11a
Zbed6
Lax1
Gm17678
Atp2b4
Optc
Prelp
Fmod
Btg2
Gm8618
Chit1
Chi3l1
Mybph
Adora1
Ppfia4
Tmem183a
Cyb5r1
Adipor1
Klhl12
Rabif
Kdm5b
Syt2
Ppp1r12b
Ube2t
Lgr6
Ptpn7
Arl8a
Gm15445
Gpr37l1
Gm4204
Elf3
Rnpep
Timm17a
Lmod1
Shisa4
Ipo9
Nav1
Gm4793
Nav1
Csrp1
Phlda3
Tnni1
Lad1
Tnnt2
Pkp1
Igfn1
Tmem9
Cacna1s
Gm15850
Kif21b
2310006M14Rik
5730559C18Rik
Camsap2
Ddx59
Kif14
Zfp281
Nr5a2
A130050O07Rik
Ptprc
Nek7
2310009B15Rik
Dennd1b
4930596I21Rik
Crb1
Zbtb41
Aspm
Cfhr2
Cfh
Kcnt2
Cdc73
B3galt2
Glrx2
Trove2
Uchl5
Rgs2
Rgs13
Rgs1
Rgs18
Fam5c
A230059L01Rik
Pla2g4a
Ptgs2
Pdc
BC003331
Tpr
Prg4
Hmcn1
Ivns1abp
1200016B10Rik
1190005F20Rik
Rnf2
Fam129a
Edem3
1700025G04Rik
Tsen15
Glt25d2
Rgl1
Arpc5
Ncf2
Smg7
Nmnat2
Lamc2
Lamc1
E330020D12Rik
1700012A16Rik
Dhx9
Npl
Rgs8
Rgs16
Rnasel
Rgsl1
5830403L16Rik
Glul
A930039A15Rik
Cacna1e
Ier5
Mr1
Stx6
BC034090
Xpr1
Gm5532
Acbd6
Qsox1
Cep350
Tor1aip1
Tor1aip2
Fam163a
Tdrd5
9430070O13Rik
Gm2000
Soat1
AC114588.1
Abl2
Tor3a
Fam20b
Ralgps2
Angptl1
Rasal2
2810025M15Rik
BC026585
Sec16b
Fam5b
Astn1
Pappa2
1600012P17Rik
Rfwd2
Tnr
4930523C07Rik
Tnn
Mrps14
Cacybp
Rabgap1l
Gm6177
Rc3h1
Serpinc1
Zbtb37
Gas5
Dars2
Cenpl
Klhl20
Ankrd45
4930469G21Rik
Prdx6
Tnfsf4
Tnfsf18
Fasl
AI848100
Pigc
Dnm3
2810442N19Rik
Dnm3os
Mettl13
Vamp4
Myoc
Prrc2c
Fmo4
Fmo1
Fmo2
AC117767.1
Fmo3
Prrx1
Gorab
Kifap3
Scyl3
BC055324
2810422O20Rik
Sele
Sell
Selp
Gm16587
Gm16548
F5
Slc19a2
4930455F23Rik
Blzf1
Nme7
Atp1b1
Dpt
Xcl1
Sft2d2
Tiprl
Gpr161
Dcaf6
Brp44
Adcy10
Mpzl1
Rcsd1
Creg1
Gm16565
Cd247
Pou2f1
Dusp27
Gpa33
Ildr2
5330438I03Rik
Tada1
Gm15853
Pogk
Fam78b
Uck2
Uck2
Tmco1
Aldh9a1
Mgst3
Rxrg
Lmx1a
Pbx1
Nuf2
Rgs5
Rgs4
1700084C01Rik
Gm15852
Hsd17b7
Ddr2
Uap1
Uhmk1
4930500M09Rik
Sh2d1b1
Gm7694
Nos1ap
Olfml2b
Atf6
Gm9929
Dusp12
Fcrla
Fcgr2b
Fcgr4
Fcgr3
1700009P17Rik
Sdhc
Mpz
Pcp4l1
Nr1i3
Tomm40l
Apoa2
Fcer1g
Ndufs2
Adamts4
B4galt3
Ppox
Usp21
Ufc1
Rpl27-ps1
Dedd
Nit1
Pfdn2
Klhdc9
Pvrl4
Arhgap30
Usf1
Tstd1
F11r
B930036N10Rik
Alyref2
Itln1
Cd244
Ly9
Slamf7
Cd48
Slamf1
Cd84
Gm10521
Slamf6
Vangl2
Nhlh1
Ncstn
Copa
Pex19
Dcaf8
Pea15a
Casq1
Gm17224
Atp1a4
Igsf8
Atp1a2
Kcnj9
Kcnj10
Pigm
Slamf9
Igsf9
Tagln2
Ccdc19
4933439K11Rik
Vsig8
Slamf8
Dusp23
Crp
Fcer1a
Gm11062
Darc
Cadm3
Aim2
Gm4955
Gm4955
BC094916
Pydc4
Pyhin1
Pydc3
AI607873
Ifi204
Mndal
Mnda
Ifi203
Ifi205
Spna1
1810030J14Rik
Fmn2
Grem2
Rgs7
Fh1
Kmo
Opn3
Chml
Wdr64
Exo1
Pld5
B020018G12Rik
Cep170
Sdccag8
Akt3
Zfp238
1700016C15Rik
Adss
Gm16432
Pppde1
Fam36a
Efcab2
Kif26b
Smyd3
AC130279.1
Tfb2m
Cnst
Sccpdh
Gm1305
Ahctf1
Cdc42bpa
Adck3
Psen2
Gm5069
Itpkb
6330403A02Rik
Parp1
Lin9
Mixl1
Acbd3
H3f3a
Gm16067
BC031781
Pycr2
Lefty1
Tmem63a
2210411M09Rik
Ephx1
9130409I23Rik
Nvl
Cnih4
Wdr26
A430110L20Rik
Cnih3
Dnahc14
Lbr
Gm5533
Enah
Srp9
Degs1
Fbxo28
Trp53bp2
Capn2
Capn8
Susd4
Tlr5
Disp1
Brox
Aida
CAAA01083517.1
CAAA01083517.2
Hhipl2
Dusp10
1700056E22Rik
4930488B22Rik
Hlx
Mosc1
Mosc2
C130074G19Rik
Mark1
Rab3gap2
Iars2
Bpnt1
Eprs
9630028B13Rik
Slc30a10
Lyplal1
Tgfb2
Rrp15
Spata17
Gpatch2
Esrrg
Ush2a
Kctd3
Kcnk2
Cenpf
Ptpn14
Smyd2
Prox1
Gm17566
Rps6kc1
Angel2
Vash2
Mfsd7b
Tatdn3
Nsl1
Batf3
Atf3
D730003I15Rik
Nenf
Tmem206
Ppp2r5a
Dtl
Ints7
Lpgat1
Nek2
Slc30a1
Rcor3
Kcnh1
Hhat
Sertad4
Gm15867
Syt14
Diexf
Irf6
A130010J15Rik
Traf3ip3
4930570N18Rik
1600010F14Rik
Hsd11b1
G0s2
Lamb3
Plxna2
Cd34
Cd46
Cr1l
Cr2
AC139206.1
Fam171a1
Nmt2
Rpp38
Acbd7
Olah
Meig1
Dclre1c
Suv39h2
Gm13184
Hspa14
Cdnf
Fam107b
Frmd4a
Gm13179
Prpf18
Bend7
Sephs1
Phyh
Ucma
Mcm10
Optn
Ccdc3
Camk1d
Cdc123
Nudt5
Gm13199
Sec61a2
Dhtkd1
Upf2
5430407P10Rik
Echdc3
A230108P19Rik
Usp6nl
Gm13391
Celf2
Gm10855
Gm10115
1700061F12Rik
Gata3
9230102O04Rik
Taf3
Atp5c1
Kin
Itih2
Itih5
Gm13261
Sfmbt2
Prkcq
Pfkfb3
Rbm17
Il2ra
Il15ra
Fbxo18
Ankrd16
Itga8
E030013I19Rik
Fam188a
Pter
Rsu1
Gm13270
Cubn
Trdmt1
Gm9875
Vim
St8sia6
Ptpla
4921530L18Rik
Stam
Tmem236
Mrc1
Slc39a12
Cacnb2
Gm13269
Nsun6
Arl5b
Gm13364
Gm13318
Plxdc2
Nebl
A930004D18Rik
2810030E01Rik
Mllt10
Dnajc1
Commd3
Bmi1
Gm13334
BC061194
Gm20539
Pip4k2a
4930426L09Rik
Armc3
4930447M23Rik
Msrb2
Ptf1a
Otud1
Gm13346
Etl4
Gm17171
Gm13362
Arhgap21
Gm13380
Gm13375
Enkur
Thnsl1
Gpr158
Myo3a
Gad2
Apbb1ip
Pdss1
Abi1
Acbd5
Mastl
Yme1l1
4931423N10Rik
Nxph2
Spopl
Hnmt
Il1f8
Il1f6
Gm13411
Il1rn
Psd4
Pax8
Gm13415
Cacna1b
Ehmt1
Arrdc1
Zmynd19
Wdr85
Mrpl41
Pnpla7
Nelf
Entpd8
Noxa1
Gm13387
Nrarp
A830007P12Rik
Cobra1
Fam166a
Tubb4b
2310002J15Rik
Rnf208
Ndor1
Tmem203
Tprn
Ssna1
Anapc2
Tmem210
Lrrc26
Grin1
E130003G02Rik
Man1b1
Dpp7
Uap1l1
2010317E24Rik
Entpd2
Npdc1
Fut7
Abca2
BC029214
Clic3
Ptgds
C8g
Fbxw5
Traf2
Edf1
Mamdc4
Phpt1
Gm996
B230208H17Rik
Gm13520
4921530D09Rik
Tmem141
Fcna
A230005M16Rik
Bmyc
Lcn11
Kcnt1
Camsap1
Ubac1
Nacc2
C330006A16Rik
Lhx3
Qsox2
C030048H21Rik
4932418E24Rik
Gpsm1
Dnlz
Card9
Gm13562
Snapc4
Gm13563
Sdccag3
Pmpca
Inpp5e
Sec16a
0610009E02Rik
Gm13568
Notch1
Egfl7
Gm20532
Agpat2
Fam69b
5730588L14Rik
Lcn4
Abo
Surf6
Med22
Rpl7a
Surf1
Surf2
Surf4
Gm711
Rexo4
Adamts13
5930434B04Rik
Slc2a6
Gm13398
Tmem8c
Adamtsl2
Fam163b
Dbh
Sardh
Vav2
Brd3
Wdr5
Gm13421
Rxra
2810430I11Rik
Col5a1
F730016J06Rik
Olfm1
Gm13373
Ppp1r26
1700007K13Rik
Mrps2
Gbgt1
Gm10134
Ralgds
Cel
Gtf3c5
Gfi1b
Tsc1
1700026L06Rik
Ak8
Gtf3c4
Ddx31
Barhl1
1700101E01Rik
Ttf1
Setx
Ntng2
6530402F18Rik
Med27
Gm13402
Rapgef1
Gm13420
Trub2
Coq4
Slc27a4
Urm1
2600006K01Rik
Cercam
Odf2
Gle1
Spna2
Wdr34
Set
Pkn3
Zdhhc12
Zer1
Tbc1d13
Endog
D2Wsu81e
Ccbl1
Lrrc8a
Phyhd1
Dolk
Nup188
Sh3glb2
Fam73b
Dolpp1
Crat
Ppp2r4
Ier5l
Cstad
Gm14488
1700001O22Rik
Mettl11a
Asb6
Prrx2
Ptges
Tor1b
Tor1a
BC005624
Usp20
Fnbp1
D330023K18Rik
Gpr107
Ncs1
Hmcn2
Ass1
Fubp3
Exosc2
Gm13427
Abl1
Qrfp
Fibcd1
Lamc3
Aif1l
Nup214
Fam78a
Gm16534
Ppapdc3
Prrc2b
Gm13610
Pomt1
Uck1
Swi5
Golga2
Dnm1
Ciz1
1110008P14Rik
Lcn2
Ptges2
Slc25a25
Naif1
Gm13412
Fam102a
Dpm2
Pip5kl1
St6galnac4
St6galnac6
Ak1
Eng
Fpgs
Cdk9
Sh2d3c
Ttc16
Tor2a
Ptrh1
1700019L03Rik
Stxbp1
Gm13524
Gm13523
Fam129b
Lrsam1
Rpl12
Slc2a8
Garnl3
Ralgps1
Gm13528
Angptl2
Zbtb34
Zbtb43
Lmx1b
C130021I20Rik
Fam125b
Pbx3
Mapkap1
Gapvd1
Hspa5
Rabepk
Fbxw2
Psmd5
D730039F16Rik
Phf19
Traf1
Hc
AI182371
Cep110
Rab14
Gsn
Stom
Ggta1
Gm13446
Dab2ip
Ttll11
9030204H09Rik
Ndufa8
Lhx6
Rbm18
Mrrf
Gm13429
Gm13431
Ptgs1
Pdcl
Rc3h2
Zbtb6
Zbtb26
Rabgap1
Strbp
Gpr21
Crb2
Dennd1a
Lhx2
Gm13589
Nek6
Psmb7
Nr6a1
Gm13507
Olfml2a
Gm13496
Wdr38
Rpl35
Arpc5l
Golga1
Scai
Ppp6c
Lrp1b
Kynu
Arhgap15
A430092G05Rik
Gtdc1
Zeb2
Gm13476
Gm13479
Gm13470
Gm13481
Acvr2a
Orc4
Mbd5
Epc2
Kif5c
Lypd6b
Lypd6
Mmadhc
Gm13483
Rnd3
1700057H21Rik
Rbm43
Nmi
Tnfaip6
Rif1
Neb
Arl5a
A430018G15Rik
Cacnb4
Gm13540
Stam2
Fmnl2
Prpf40a
Arl6ip6
Rprm
Galnt13
Kcnj3
Nr4a2
BB557941
A930012O16Rik
Gpd2
Galnt5
Ermn
Cytip
Gm13546
Acvr1c
Acvr1
Upp2
Gm13558
Ccdc148
Pkp4
5330411J11Rik
Dapl1
Tanc1
Wdsub1
Baz2b
Gm13572
Gm13620
March7
Cd302
Ly75
Gm13580
Pla2r1
Itgb6
Rbms1
Gm13582
Tank
Psmd14
Tbr1
Slc4a10
Dpp4
Gm13561
Gm13565
Gcg
Fap
Ifih1
Gca
Kcnh7
Fign
Grb14
Cobll1
Gm13594
Slc38a11
Scn3a
Scn2a1
Csrnp3
Galnt3
Ttc21b
Scn1a
Scn9a
Scn7a
B3galt1
Stk39
Gm13596
Lass6
Nostrin
Spc25
G6pc2
Abcb11
Dhrs9
Lrp2
Bbs5
Kbtbd10
Fastkd1
Ppig
4930578N16Rik
Phospho2
Klhl23
Ssb
Mettl5
Gm13625
4930550G17Rik
Ubr3
Sp5
Gm16292
4933404M02Rik
Gad1
Gorasp2
Tlk1
Mettl8
Dcaf17
Cybrd1
Dync1i2
Slc25a12
Hat1
Metap1d
Dlx1
Gm1631
Itga6
Pdk1
Rapgef4
BB114351
4732447D17Rik
B230120H23Rik
Cdca7
6430710C18Rik
Sp3
Gm11084
1700011J10Rik
Ola1
Sp9
Cir1
Scrn3
Gpr155
D230022J07Rik
Wipf1
Chrna1
Gm13705
Gm13704
Chn1
Atf2
Atp5g3
Lnp
Evx2
Hoxd13
Hoxd12
Hoxd11
Gm20440
Hoxd10
Gm14396
Hoxd9
1700109F18Rik
Hoxd8
Hoxd3
Hoxd4
6720416L17Rik
Hoxd1
Mtx2
Gm13652
Hnrnpa3
Nfe2l2
E030042O20Rik
Gm13657
Agps
Ttc30b
Ttc30a2
Ttc30a1
Pde11a
Cyct
Rbm45
Osbpl6
Prkra
Dfnb59
Fkbp7
Plekha3
Ttn
Ccdc141
Sestd1
Zfp385b
Gm13727
Cwc22
4930440I19Rik
Ube2e3
Itga4
Cerkl
Neurod1
Ssfa2
Ppp1r1c
Pde1a
Dnajc10
Frzb
Nckap1
Dusp19
Nup35
Zfp804a
Zc3h15
Itgav
Fam171b
Calcrl
Tfpi
Gm13710
Ctnnd1
2700094K13Rik
Tmx2
Med19
Zdhhc5
Clp1
Ypel4
Serping1
Ube2l6
Smtnl1
Timm10
Slc43a1
Rtn4rl2
Slc43a3
Prg2
Prg3
P2rx3
Ssrp1
Tnks1bp1
Aplnr
Gm13713
Lrrc55
4833423E24Rik
Olfr996
Olfr998
Olfr1033
Ptprj
4933423P22Rik
Nup160
Fnbp4
Agbl2
Mtch2
Ndufs3
Ptpmt1
Celf1
Gm13778
Psmc3
Slc39a13
Sfpi1
Mybpc3
Madd
Nr1h3
Gm13783
Acp2
Ddb2
Pacsin3
Arfgap2
1110051M20Rik
Lrp4
Ckap5
F2
Zfp408
Arhgap1
Atg13
Harbi1
Ambra1
Chrm4
Mdk
Dgkz
Creb3l1
2900072N19Rik
Phf21a
Gyltl1b
Pex16
1700029I15Rik
Mapk8ip1
Cry2
Slc35c1
Gm13814
Chst1
Gm13816
Syt13
Prdm11
4631405J19Rik
Trp53i11
Tspan18
Cd82
Gm10804
Ext2
Accs
Accsl
Gm13889
Alkbh3
Hsd17b12
E530001K10Rik
Ttc17
2810002D19Rik
Api5
Lrrc4c
Gm10801
Gm10800
B230118H07Rik
Traf6
Prr5l
Commd9
Ldlrad3
Gm13919
Trim44
Fjx1
Pamr1
Slc1a2
Cd44
Pdhx
Apip
Ehf
Elf5
Cat
Abtb2
Nat10
Caprin1
4930547E08Rik
Gm13881
Lmo2
Fbxo3
Gm10912
Cd59b
Cd59a
D430041D05Rik
Hipk3
4930500J02Rik
Cstf3
Tcp11l1
Depdc7
Qser1
Prrg4
Ccdc73
Eif3m
AI314831
Wt1
Rcn1
Pax6os1
Pax6
Elp4
Immp1l
Dnajc24
BC048594
Gm14015
BB218582
Mpped2
2700007P21Rik
Kcna4
Mettl15
Kif18a
Bdnf
Lin7c
Lgr4
Ccdc34
1700024P03Rik
Gm13936
Bbox1
Fibin
Ano3
Lpcat4
BC125332
Nop10
Slc12a6
RP23-208E23.3
Tmem85
2410042D21Rik
2900064A13Rik
Aven
Ryr3
Fmn1
Gm13963
Gm13966
Grem1
Scg5
Arhgap11a
CAAA01064128.1
Gjd2
A530058N18Rik
Actc1
Aqr
Zfp770
Atpbd4
3110099E03Rik
Gm13977
BC052040
Meis2
2700033N17Rik
D330050G23Rik
Spred1
Fam98b
Rasgrp1
Gm13986
Thbs1
Fsip1
Gpr176
Eif2ak4
Srp14
Bmf
Bub1b
Pak6
Gm1337
Plcb2
5430417L22Rik
A430105I19Rik
Phgr1
Disp2
D2Ertd750e
Gm14091
Ivd
Bahd1
Chst14
Ccdc32
Rpusd2
Casc5
Rad51
Fam82a2
Gchfr
Dnajc17
Gm14137
Zfyve19
Ppp1r14d
Spint1
Rhov
Vps18
Gm14207
Dll4
Chac1
Ino80
Exd1
1500003O03Rik
1700020I14Rik
Oip5
Nusap1
Ndufaf1
Rtf1
Itpka
Ltk
Rpap1
Tyro3
Mga
Mapkbp1
Pla2g4b
Spnb5
Spnb5
Spnb5
Spnb5
Ehd4
Pla2g4e
Pla2g4d
Pla2g4f
Vps39
Tmem87a
Ganc
Capn3
Zfp106
Snap23
Lrrc57
Haus2
Stard9
Cdan1
Ttbk2
AV039307
Ubr1
Tmem62
Ccndbp1
Epb4.2
Tgm5
Tgm7
Lcmt2
Adal
Zscan29
Tubgcp4
Trp53bp1
Mtap1a
Gm14978
Ppip5k1
[truncated: 16,799 more rows]

## Sheet: Detailed results
source	term_name	term_id	adjusted_p_value	negative_log10_of_adjusted_p_value	term_size	query_size	intersection_size	effective_domain_size	intersections
GO:MF	aryl sulfotransferase activity	GO:0004062	0.0317746	1.49792	5	4	1	16674	SULT1A1
GO:MF	3'-phosphoadenosine 5'-phosphosulfate binding	GO:0050656	0.0317746	1.49792	3	4	1	16674	SULT1A1
GO:BP	regulation of blood pressure	GO:0008217	0.0357998	1.44612	177	4	2	16674	KLK1B5,SULT1A1
GO:BP	4-nitrophenol metabolic process	GO:0018960	0.0357998	1.44612	2	4	1	16674	SULT1A1
KEGG	KEGG root term	KEGG:00000	0.0385827	1.41361	6426	4	4	16674	KLK1B5,ZFP28,INSL5,SULT1A1
KEGG	Renin-angiotensin system	KEGG:04614	0.0385827	1.41361	32	4	1	16674	KLK1B5
KEGG	Endocrine and other factor-regulated calcium reabsorption	KEGG:04961	0.0385827	1.41361	58	4	1	16674	KLK1B5
KEGG	Chemical carcinogenesis	KEGG:05204	0.0385827	1.41361	77	4	1	16674	SULT1A1
KEGG	Relaxin signaling pathway	KEGG:04926	0.0398728	1.39932	120	4	1	16674	INSL5
REAC	Relaxin receptors	REAC:R-MMU-444821	0.0143898	1.84195	4	4	1	16674	INSL5
WP	Estrogen metabolism	WP:WP1264	0.0115035	1.93917	12	4	1	16674	SULT1A1
WP	Retinol metabolism	WP:WP1259	0.0172181	1.76402	36	4	1	16674	SULT1A1
WP	Metapathway biotransformation	WP:WP1251	0.0395386	1.40298	125	4	1	16674	SULT1A1
